# Supplementary material for: Educational training to improve opioid overdose response among health center staff: a quality improvement initiative
Source: Harm Reduct J. 2023 Jun 30;20:83. doi: 10.1186/s12954-023-00803-z (PMC10311901; doi:10.1186/s12954-023-00803-z)
Supplement: Supplementary file 3 — Additional file 3. Data. [file 12954_2023_803_MOESM3_ESM.xlsx]

## Sheet: Data
Date & Time of Training	Training #	Standardized Position	Got Narcan?	Pre 1	Pre 2	Pre 3	Pre 4	Pre 5	Pre 6	Pre 7	Pre 8	Pre 9	Pre 10	Total Pre	Post 1	Post 2	Post 3	Post 4	Post 5	Post 6	Post 7	Post 8	Post 9	Post 10	Total Post	Pre-Post Change	Pre: Preparedness to respond to an OD	Pre: Comfort administering Narcan	Pre: Panic question w/ a reversed scale (standardized)	Pre: Panic when seeing OD (original)	Pre: Comfort when interacting with OUD pts	Pre: Compassion towards OUD pts	Pre: OUD pts' capability in helping themselves	Attitudinal: Avg Pre-Test Score w/o Panic Q	Post: Preparedness to respond to an OD	Post: Comfort administering Narcan	Post: Panic question w/ a reversed scale (standardized)	Post: Panic when seeing OD (original)	Post: Comfort when interacting with OUD pts	Post: Compassion towards OUD pts	Post: OUD pts' capability in helping themselves	Attitudinal: Avg Post-Test Score w/o Panic Q	Attitudinal: Pre-Post Change	Change: Preparedness to respond to an OD	Change: Comfort administering Narcan	Change: Panic question w/ a reversed scale (standardized)	Change: Panic when seeing OD (original)	Change: Comfort when interacting with OUD pts	Change: Compassion towards OUD pts
2019-04-11 08:00:00	1	Non-clinical support staff	Y/N	1	1	1	0	0	0	0	1	0	0	4	1	1	1	1	1	1	1	1	0	1	9	5	1	1	2	4	4	2	3	2.2	3	3	3	3	3	3	3	3	0.8	2	2	1	-1	-1	1
2019-04-11 08:00:00	1	Non-clinical support staff	Y/N	0	1	0	0	0	0	0	0	0	0	1	0	1	1	1	1	0	0	1	0	0	5	4	3	3	3	3	3	3	3	3	4	4	5	1	4	4	4	4	1	1	1	2	-2	1	1
2019-04-11 08:00:00	1	Non-clinical support staff		1	0	0	0	0	0	0	0	0	0	1	0	0	0	0	0	0	0	0	0	1	1	0	1	1	5	1	1	2	1	1.2	1	1	5	1	1	1	1	1	-0.2	0	0	0	0	0	-1
2019-04-11 08:00:00	1	Non-clinical support staff		1	1	1	1	0	0	0	0	1	0	5	1	1	1	1	1	1	1	1	0	1	9	4	1	1	5	1	3	4	3	2.4	3	3	4	2	Def	5	3	3.5	1.1	2	2	-1	1	#VALUE!	1
2019-04-11 14:00:00	2	Non-clinical support staff	Y/N	0	0	0	1	0	0	0	0	1	0	2	1	1	1	1	1	1	1	1	0	1	9	7	3	2	3	3	3	4	4	3.2	3	3	2	4	3	3	2	2.8	-0.4	0	1	-1	1	0	-1
2019-04-11 14:00:00	2	Non-clinical support staff	Y/N	0	0	1	0	0	0	1	0	0	0	2	1	1	1	1	1	0	1	1	1	1	9	7	1	1	1	5	4	1	2	1.8	2	2	3	3	4	4	2	2.8	1	1	1	2	-2	0	3
2019-04-11 14:00:00	2	Non-clinical support staff	Y/N	1	1	1	1	0	1	1	1	0	1	8	1	1	0	1	1	1	1	1	1	1	9	1	3	1	5	1	4	4	2	2.8	3	3	5	1	4	4	3	3.4	0.6	0	2	0	0	0	0
2019-04-11 14:00:00	2	Non-clinical support staff		0	1	1	0	1	0	0	1	1	1	6	1	0	1	1	1	1	1	1	0	1	8	2	1	1	4	2	3	2	3	2	4	4	2	4	4	4	4	4	2	3	3	-2	2	1	2
2019-04-11 14:00:00	2	Non-clinical support staff		1	0	0	1	0	0	0	0	0	0	2	1	0	1	1	1	1	1	1	1	1	9	7	1	3	3	3	3	3	3	2.6	2	2	4	2	1	4	5	2.8	0.2	1	-1	1	-1	-2	1
2019-04-11 14:00:00	2	Non-clinical support staff	Yes	1	0	0	0	0	0	0	1	0	0	2	1	1	0	1	1	1	1	1	0	1	8	6	1	1	4	2	4	4	4	2.8	5	5	5	1	5	5	5	5	2.2	4	4	1	-1	1	1
2019-04-26 10:30:00	3	Nurse	Y/N	1	1	1	1	1	0	0	1	1	1	8	1	1	1	1	1	1	1	1	1	1	10	2	5	5	4	2	3	4	3	4	5	5	4	2	3	4	3	4	0	0	0	0	0	0	0
2019-04-26 10:30:00	3	Nurse	Y/N	1	1	1	1	0	0	1	1	0	1	7	1	1	1	1	1	1	1	1	1	1	10	3	4	4	3	3	5	5	4	4.4	4	4	3	3	4	5	4	4.2	-0.2	0	0	0	0	-1	0
2019-04-26 10:30:00	3	Administrative	Y/N	1	1	0	0	0	1	0	1	0	0	4	1	1	1	1	1	1	1	1	1	1	10	6	2	1	5	1	5	5	5	3.6	4	4	5	1	4	5	5	4.4	0.8	2	3	0	0	-1	0
2019-04-26 10:30:00	3	Administrative	Yes	1	1	1	1	0	1	1	1	0	0	7	1	1	1	1	1	1	1	1	1	1	10	3	2	3	1	5	5	5	4	3.8	4	4	5	1	4	5	4	4.2	0.4	2	1	4	-4	-1	0
2019-04-26 10:30:00	3	Administrative	Y/N	1	1	0	1	0	1	1	1	0	1	7	1	1	1	1	1	1	1	1	1	1	10	3	1	1	5	1	3	3	4	2.4	3	3	5	1	3	3	3	3	0.6	2	2	0	0	0	0
2019-04-26 10:30:00	3		Y/N	1	1	1	0	0	0	1	1	0	0	5	1	1	1	1	1	0	1	1	1	1	9	4	2	3	3	3	4	5	5	3.8	5	5	4	2	5	5	5	5	1.2	3	2	1	-1	1	0
2019-04-26 10:30:00	3	Provider	Yes	1	0	1	1	0	0	1	1	0	1	6	1	1	1	1	1	1	1	1	1	1	10	4	1	1	3	3	4	5	5	3.2	3	3	3	3	4	5	4	3.8	0.6	2	2	0	0	0	0
2019-04-26 10:30:00	3	Nurse	Y/N	0	1	1	1	1	0	0	1	1	1	7	1	1	1	1	1	1	1	1	1	1	10	3	3	4	4	2	3	5	4	3.8	3	4	3	3	3	4	4	3.6	-0.2	0	0	-1	1	0	-1
2019-04-26 10:30:00	3	Administrative		0	0	0	0	0	0	0	0	0	0	0	0	1	1	1	1	1	0	1	1	1	8	8	4	3	3	3	4	3	4	3.6	3	4	5	1	4	4	3	3.6	0	-1	1	2	-2	0	1
2019-04-26 10:30:00	3	Therapist	Yes	1	1	1	1	0	1	1	1	1	1	9	1	1	1	1	1	1	1	1	1	1	10	1	3	3	3	3	5	5	4	4	5	5	4	2	5	5	5	5	1	2	2	1	-1	0	0
2019-04-26 10:30:00	3	Administrative		1	1	1	1	0	1	1	1	0	1	8	1	1	1	1	1	1	1	1	1	1	10	2	3	2	2	4	3	3	3	2.8	3	3	3	3	3	3	2	2.8	0	0	1	1	-1	0	0
2019-04-26 10:30:00	3	Administrative		1	1	1	1	0	1	1	1	1	1	9	1	1	1	1	1	1	1	1	1	1	10	1	1	1	3	3	4	4	4	2.8	4	3	3	3	4	4	4	3.8	1	3	2	0	0	0	0
2019-04-26 10:30:00	3	Administrative		0	0	0	0	0	0	0	1	1	0	2	1	1	0	1	1	1	1	1	1	1	9	7	1	1	4	2	3	3	4	2.4	3	3	4	2	3	3	4	3.2	0.8	2	2	0	0	0	0
2019-04-26 10:30:00	3	Administrative		1	1	0	1	1	0	0	0	1	0	5	1	1	0	1	1	0	1	1	1	1	8	3	1	1	3	3	2	2	2	1.6	2	3	4	2	2	3	3	2.6	1	1	2	1	-1	0	1
2019-04-26 10:30:00	3	Nurse		0	1	1	1	1	0	0	1	0	0	5	1	1	1	1	1	1	1	1	1	1	10	5	4	3	4	2	3	4	3	3.4	4	4	3	3	4	4	3	3.8	0.4	0	1	-1	1	1	0
2019-04-30 11:30:00	4	Provider	No	1	1	1	1	0	0	1	1	1	1	8	1	1	1	1	1	1	1	1	1	1	10	2	3	3	4	2	4	4	3	3.4	4	4	4	2	4	4	4	4	0.6	1	1	0	0	0	0
2019-04-30 11:30:00	4	Provider	No	1	1	1	1	0	1	1	1	1	1	9	1	1	1	1	1	1	1	1	1	1	10	1	1	2	1	5	2	2	3	2	2	2	2	4	2	3	3	2.4	0.4	1	0	1	-1	0	1
2019-04-30 11:30:00	4	Provider	No	1	1	1	1	1	1	0	1	1	1	9	1	1	1	1	1	1	1	1	1	1	10	1	2	2	3	3	3	3	3	2.6	3	3	4	2	3	3	4	3.2	0.6	1	1	1	-1	0	0
2019-04-30 11:30:00	4	Other healthcare	No	1	1	1	1	0	1	0	1	1	0	7	1	1	1	1	0	1	0	1	1	1	8	1	1	2	4	2	3	4	3	2.6	4	3	5	1	4	4	4	3.8	1.2	3	1	1	-1	1	0
2019-04-30 11:30:00	4	Other healthcare	No	1	1	1	1	0	0	0	1	1	0	6	1	1	1	1	1	1	0	1	1	1	9	3	1	1	3	3	3	4	3	2.4	4	4	5	1	2	4	3	3.4	1	3	3	2	-2	-1	0
2019-04-30 11:30:00	4	Provider	No	1	1	1	1	0	1	1	1	0	1	8	1	1	1	1	1	1	1	1	1	1	10	2	3	3	4	2	3	4	4	3.4	4	4	5	1	3	4	4	3.8	0.4	1	1	1	-1	0	0
2019-05-01 08:30:00	5		Yes	1	1	1	1	0	0	1	1	1	1	8	1	1	1	1	1	1	1	1	1	1	10	2	3	3	4	2	2	2	3	2.6	4	4	4	2	3	3	3	3.4	0.8	1	1	0	0	1	1
2019-05-01 08:30:00	5	Provider	Yes	1	1	1	1	1	1	0	1	1	0	8	1	1	1	1	1	1	1	1	1	1	10	2	4	4	2	4	3	4	3	3.6	4	4	2	4	3	4	3	3.6	0	0	0	0	0	0	0
2019-05-01 08:30:00	5	Provider	Yes	1	1	1	1	0	0	1	1	0	1	7	1	1	1	1	1	1	1	1	1	1	10	3	1	1	3	3	3	4	3	2.4	3	3	3	3	3	5	3	3.4	1	2	2	0	0	0	1
2019-05-01 08:30:00	5		Yes	0	1	1	1	1	1	1	1	0	0	7	1	1	1	1	1	1	1	1	1	1	10	3	2	2	4	2	2	2	2	2	2	2	4	2	2	2	2	2	0	0	0	0	0	0	0
2019-05-01 08:30:00	5	Provider	Yes	1	1	1	1	1	0	1	1	1	1	9	1	1	1	1	1	1	1	1	1	1	10	1	3	4	2	4	3	4	4	3.6	3	4	3	3	4	4	4	3.8	0.2	0	0	1	-1	1	0
2019-05-01 08:30:00	5	Provider	Yes	1	1	1	1	1	1	1	1	1	1	10	1	1	1	1	1	1	1	1	1	1	10	0	3	3	5	1	3	3	3	3	4	4	4	2	3	4	3	3.6	0.6	1	1	-1	1	0	1
2019-05-01 08:30:00	5		Yes	1	1	0	1	0	1	1	1	0	0	6	1	1	1	1	1	1	1	1	1	1	10	4	1	1	2	4	1	4	3	2	3	3	2	4	3	4	3	3.2	1.2	2	2	0	0	2	0
2019-05-03 10:00:00	6	Administrative	No	0	0	0	0	0	0	0	0	0	0	0	1	1	1	1	1	1	1	1	0	1	9	9	1	1	5	1	1	1	1	1	3	2	3	3	2	4	3	2.8	1.8	2	1	-2	2	1	3
2019-05-03 10:00:00	6	Non-clinical support staff	No	1	0	0	1	0	1	0	1	0	0	4	1	1	1	1	1	1	0	1	0	1	8	4	2	1	3	3	2	2	2	1.8	2	2	4	2	2	3	2	2.2	0.4	0	1	1	-1	0	1
2019-05-03 10:00:00	6	Non-clinical support staff	No	0	1	0	0	0	0	0	0	0	0	1	1	1	1	1	1	1	1	1	1	1	10	9	1	1	5	1	1	1	DK	1	1	1	5	1	1	2	DK	1.25	0.25	0	0	0	0	0	1
2019-05-03 10:00:00	6	Non-clinical support staff	No	0	0	0	0	0	0	0	0	0	0	0	1	1	1	1	1	1	0	1	0	1	8	8	1	1	5	1	1	1	1	1	3	2	4	2	3	2	2	2.4	1.4	2	1	-1	1	2	1
2019-05-03 14:00:00	7	Non-clinical support staff	No	0	1	0	0	0	0	1	1	1	1	5	1	1	0	1	1	0	0	1	0	1	6	1	1	1	5	1	1	1	1	1	3	4	3	3	3	3	5	3.6	2.6	2	3	-2	2	2	2
2019-05-03 14:00:00	7	Non-clinical support staff	No	0	1	0	1	1	0	0	1	0	0	4	1	1	0	1	1	1	0	1	0	1	7	3	2	1	4	2	4	4	3	2.8	3	3	4	2	2	4	3	3	0.2	1	2	0	0	-2	0
2019-05-03 14:00:00	7	Non-clinical support staff	No	0	0	1	1	0	0	1	1	0	1	5	1	1	1	1	0	0	0	1	0	0	5	0	1	1	2	4	2	1	1	1.2	1	1	2	4	1	3	1	1.4	0.2	0	0	0	0	-1	2
2019-05-13 11:00:00	8	Provider	Y/N	1	1	1	1	1	1	1	1	0	1	9	1	1	1	1	1	1	1	1	1	1	10	1	2	1	4	2	2	3	3	2.2	4	3	3	3	2	3	3	3	0.8	2	2	-1	1	0	0
2019-05-13 11:00:00	8		Y/N	1	1	1	1	0	0	1	1	1	0	7	1	1	1	1	1	1	1	1	1	1	10	3	3	3	5	1	5	5	3	3.8	5	5	5	1	5	5	4	4.8	1	2	2	0	0	0	0
2019-05-13 11:00:00	8	Provider	Y/N	1	1	1	1	0	0	0	1	1	0	6	1	1	1	1	1	1	0	1	1	1	9	3	2	2	4	2	4	3	2	2.6	3	4	4	2	4	4	4	3.8	1.2	1	2	0	0	0	1
2019-05-14 12:00:00	9	Therapist	Y/N	0	0	0	0	0	1	0	1	0	0	2	0	0	1	1	1	1	1	1	0	1	7	5	1	1	5	1	3	4	4	2.6	4	4	4	2	4	4	4	4	1.4	3	3	-1	1	1	0
2019-05-14 12:00:00	9	Provider	Y/N	1	0	1	1	0	1	0	1	1	0	6	1	1	1	1	1	1	1	1	1	1	10	4	1	1	5	1	1	4	3	2	3	3	2	4	2	4	2	2.8	0.8	2	2	-3	3	1	0
2019-05-14 12:00:00	9	Therapist	Y/N	1	1	1	1	1	1	1	1	0	0	8	1	1	1	1	1	1	1	1	1	1	10	2	3	3	4	2	3	4	3	3.2	3	4	4	2	3	4	3	3.4	0.2	0	1	0	0	0	0
2019-05-14 12:00:00	9		Y/N	0	0	1	1	0	0	0	1	1	1	5	1	1	1	1	1	0	1	1	0	1	8	3	2	2	4	2	2	2	2	2	2	2	4	2	2	2	2	2	0	0	0	0	0	0	0
2019-05-14 12:00:00	9	Therapist	Y/N	0	1	1	1	0	1	1	1	1	1	8	1	1	1	1	1	1	1	1	1	1	10	2	1	1	2	4	4	4	3	2.6	3	3	3	3	4	4	3	3.4	0.8	2	2	1	-1	0	0
2019-05-14 12:00:00	9	Therapist	Y/N	1	1	1	1	0	0	1	1	0	0	6	1	1	1	1	1	1	1	1	1	1	10	4	3	3	4	2	2	5	3	3.2	4	3	4	2	2	5	4	3.6	0.4	1	0	0	0	0	0
2019-05-14 12:00:00	9	Therapist	Y/N	1	0	0	1	0	0	1	1	0	0	4	0	1	1	1	1	1	1	1	1	1	9	5	2	1	4	2	2	5	4	2.8	4	4	4	2	4	5	4	4.2	1.4	2	3	0	0	2	0
2019-05-14 12:00:00	9	Therapist	Y/N	1	1	1	1	0	0	1	1	1	1	8	1	1	1	1	1	1	1	1	0	1	9	1	3	3	5	1	4	4	4	3.6	5	5	5	1	5	5	5	5	1.4	2	2	0	0	1	1
2019-05-14 12:00:00	9		Y/N	0	1	0	1	0	1	0	1	0	0	4	0	1	1	1	1	1	1	1	0	1	8	4	1	1	4	2	3	4	3	2.4	4	5	3	3	3	5	3	4	1.6	3	4	-1	1	0	1
2019-05-14 12:00:00	9	Therapist	Y/N	1	1	1	1	0	0	1	1	0	0	6	1	1	1	1	1	1	1	1	1	1	10	4	1	1	3	3	3	4	4	2.6	4	4	4	2	4	5	3	4	1.4	3	3	1	-1	1	1
2019-05-14 12:00:00	9	Therapist		0	1	1	1	0	1	1	1	1	0	7	0	1	1	1	1	1	1	1	1	1	9	2	1	1	3	3	3	4	4	2.6	3	4	4	2	4	4	4	3.8	1.2	2	3	1	-1	1	0
2019-05-14 12:00:00	9	Therapist		0	1	1	0	0	1	1	1	0	0	5	0	1	1	1	1	1	1	1	0	1	8	3	1	1	3	3	3	5	4	2.8	1	2	4	2	3	5	4	3	0.2	0	1	1	-1	0	0
2019-05-14 17:00:00	10	Non-clinical support staff	Y/N	1	1	0	1	0	0	0	1	1	0	5	1	1	0	1	1	0	1	0	0	0	5	0	1	1	5	1	1	1	1	1	1	1	5	1	1	1	1	1	0	0	0	0	0	0	0
2019-05-14 17:00:00	10	Non-clinical support staff	Y/N	0	0	0	0	0	0	0	0	0	0	0	0	1	0	0	0	0	0	0	0	0	1	1	1	1	5	1	1	1	1	1	1	1	5	1	1	1	1	1	0	0	0	0	0	0	0
2019-05-14 17:00:00	10	Non-clinical support staff	Y/N	0	1	1	0	0	1	0	1	0	0	4	1	1	1	1	1	1	1	1	0	1	9	5	1	1	4	2	3	2	3	2	4	4	5	1	3	4	3	3.6	1.6	3	3	1	-1	0	2
2019-05-14 17:00:00	10	Non-clinical support staff	Y/N	0	0	0	0	0	0	0	0	0	0	0	0	1	1	0	1	0	0	0	0	0	3	3	2	1	5	1	1	1	1	1.2	4	5	4	2	Def	4	Def	4.33333	3.13333	2	4	-1	1	#VALUE!	3
2019-05-14 17:00:00	10	Non-clinical support staff		1	0	1	1	0	0	0	1	1	1	6	1	1	1	1	1	1	1	1	1	1	10	4	1	1	3	3	4	3	2	2.2	3	3	3	3	3	3	3	3	0.8	2	2	0	0	-1	0
2019-05-14 17:00:00	10	Non-clinical support staff		0	0	0	0	0	0	0	0	0	0	0	1	1	1	1	1	1	1	1	1	1	10	10	1	3	Def	Def	2	3	2	2.2	3	3	3	3	3	3	3	3	0.8	2	0	#VALUE!	#VALUE!	1	0
2019-05-14 17:00:00	10	Non-clinical support staff		0	0	0	0	0	0	0	0	0	0	0	0	1	1	0	1	0	0	0	0	0	3	3	1	1	5	1	1	1	1	1	1	1	5	1	1	1	1	1	0	0	0	0	0	0	0
2019-05-14 17:00:00	10			0	1	0	0	0	0	0	1	1	1	4	0	1	0	0	1	1	0	1	1	1	6	2	1	1	5	1	1	1	1	1	3	3	3	3	3	3	3	3	2	2	2	-2	2	2	2
2019-05-14 17:00:00	10	Non-clinical support staff		0	0	0	0	0	0	0	0	0	0	0	0	0	0	0	0	0	0	0	0	0	0	0	1	1	5	1	1	1	1	1	2	1	5	1	1	1	1	1.2	0.2	1	0	0	0	0	0
2019-05-14 17:00:00	10	Non-clinical support staff		1	0	0	0	0	1	0	1	0	0	3	0	1	1	1	1	0	1	1	0	1	7	4	1	1	4	2	3	3	4	2.4	4	4	4	2	4	3	3	3.6	1.2	3	3	0	0	1	0
2019-05-14 17:00:00	10			0	0	0	0	0	0	0	0	0	0	0	0	1	1	1	1	0	1	1	1	1	8	8	1	1	5	1	1	1	1	1	3	3	3	3	3	3	3	3	2	2	2	-2	2	2	2
2019-05-15 11:00:00	11	Non-clinical support staff	Y/N	0	0	0	0	0	0	0	0	0	0	0	0	1	1	1	1	0	1	1	1	1	8	8	1	2	4	2	2	3	3	2.2	2	3	4	2	2	3	3	2.6	0.4	1	1	0	0	0	0
2019-05-15 11:00:00	11	Non-clinical support staff	Y/N	0	1	1	1	0	0	1	0	1	0	5	1	0	1	1	1	1	1	1	1	1	9	4	3	3	4	2	4	4	4	3.6	4	4	3	3	4	4	4	4	0.4	1	1	-1	1	0	0
2019-05-15 11:00:00	11	Non-clinical support staff		1	1	0	0	0	1	1	1	0	1	6	0	1	1	1	1	1	1	1	0	1	8	2	1	1	5	1	1	2	3	1.6	3	3	5	1	1	2	3	2.4	0.8	2	2	0	0	0	0
2019-05-15 11:00:00	11	Administrative	Yes	1	1	1	1	1	0	1	1	0	1	8	1	1	1	1	1	1	1	1	1	1	10	2	2	1	3	3	3	4	2	2.4	4	2	3	3	4	4	2	3.2	0.8	2	1	0	0	1	0
2019-05-15 11:00:00	11	Non-clinical support staff	Yes	0	1	0	0	0	0	0	1	1	0	3	1	1	1	1	1	1	1	0	1	1	9	6	2	3	3	3	3	4	4	3.2	3	3	3	3	3	3	3	3	-0.2	1	0	0	0	0	-1
2019-05-15 08:30:00	12	Other healthcare	Y/N	1	1	1	1	0	1	0	1	0	0	6	1	1	1	1	1	1	0	1	0	1	8	2	3	3	4	2	2	2	2	2.4	3	3	3	3	3	3	3	3	0.6	0	0	-1	1	1	1
2019-05-15 08:30:00	12		Y/N	1	1	1	1	1	0	0	1	0	1	7	1	1	1	1	1	0	1	1	1	1	9	2	1	2	4	2	3	3	3	2.4	3	3	3	3	3	3	3	3	0.6	2	1	-1	1	0	0
2019-05-15 08:30:00	12	Other healthcare	Y/N	1	1	0	1	0	0	1	1	0	1	6	1	1	1	1	1	0	1	1	0	1	8	2	3	3	4	2	2	2	2	2.4	3	3	3	3	2	2	3	2.6	0.2	0	0	-1	1	0	0
2019-05-15 08:30:00	12	Other healthcare	Y/N	1	1	0	0	0	0	0	1	0	0	3	1	1	0	1	1	1	0	1	0	1	7	4	2	2	4	2	2	2	2	2	4	4	3	3	3	4	4	3.8	1.8	2	2	-1	1	1	2
2019-05-15 08:30:00	12	Other healthcare	Y/N	1	1	1	0	0	1	1	0	0	0	5	1	1	1	1	0	0	0	1	0	1	6	1	1	2	3	3	4	4	2	2.6	2	2	4	2	2	2	2	2	-0.6	1	0	1	-1	-2	-2
2019-05-15 08:30:00	12	Nurse	Y/N	0	1	0	1	0	0	0	1	0	1	4	1	1	1	1	1	0	1	1	1	1	9	5	2	2	4	2	2	2	2	2	4	4	2	4	4	4	4	4	2	2	2	-2	2	2	2
2019-05-15 08:30:00	12	Other healthcare	Y/N	1	1	0	1	0	1	1	1	0	1	7	1	1	0	1	1	1	1	1	1	1	9	2	1	5	4	2	2	5	5	3.6	4	4	3	3	3	4	4	3.8	0.2	3	-1	-1	1	1	-1
2019-05-15 08:30:00	12	Nurse	Y/N	1	1	1	0	0	0	1	1	0	1	6	1	1	1	1	1	1	1	1	1	1	10	4	2	4	5	1	4	5	3	3.6	4	4	5	1	4	5	4	4.2	0.6	2	0	0	0	0	0
2019-05-15 08:30:00	12	Nurse	Y/N	0	1	1	0	0	0	1	1	1	1	6	1	1	1	1	1	0	0	1	1	1	8	2	3	3	4	2	4	5	1	3.2	4	5	5	1	4	5	3	4.2	1	1	2	1	-1	0	0
2019-05-15 08:30:00	12	Other healthcare	Y/N	1	0	0	1	1	0	0	1	0	0	4	1	1	1	1	1	0	1	1	1	1	9	5	2	4	3	3	3	4	3	3.2	5	5	4	2	4	5	3	4.4	1.2	3	1	1	-1	1	1
2019-05-15 08:30:00	12	Nurse		1	1	1	1	1	0	1	0	0	1	7	1	1	1	1	1	0	1	0	1	1	8	1	2	1	3	3	3	3	4	2.6	3	3	4	2	3	3	3	3	0.4	1	2	1	-1	0	0
2019-05-15 08:30:00	12	Other healthcare		1	1	0	0	0	0	1	1	1	1	6	0	0	0	1	1	0	1	1	1	1	6	0	3	3	3	3	3	3	3	3	4	4	2	4	4	4	4	4	1	1	1	-1	1	1	1
2019-05-16 08:30:00	13	Other healthcare	Y/N	1	1	0	0	0	0	0	0	0	0	2	1	1	1	1	0	0	1	1	1	1	8	6	1	1	4	2	2	2	2	1.6	4	4	4	2	2	3	3	3.2	1.6	3	3	0	0	0	1
2019-05-16 08:30:00	13	Provider	Y/N	1	1	1	0	0	1	0	1	0	0	5	1	1	1	1	1	1	1	1	1	1	10	5	2	1	5	1	3	3	2	2.2	3	4	4	2	3	3	3	3.2	1	1	3	-1	1	0	0
2019-05-16 08:30:00	13	Other healthcare	Y/N	0	0	0	1	0	0	1	0	1	0	3	0	0	1	1	1	0	1	1	0	1	6	3	1	1	4	2	2	2	2	1.6	1	1	5	1	2	2	2	1.6	0	0	0	1	-1	0	0
2019-05-16 08:30:00	13	Provider	Y/N	1	1	1	1	0	1	0	1	1	0	7	1	1	1	1	1	1	1	1	1	1	10	3	3	4	4	2	4	4	4	3.8	4	4	4	2	4	4	3	3.8	0	1	0	0	0	0	0
2019-05-16 08:30:00	13		Y/N	0	1	1	1	0	1	0	1	0	0	5	0	1	1	1	1	0	1	1	1	1	8	3	2	2	4	2	2	2	3	2.2	3	3	4	2	2	2	3	2.6	0.4	1	1	0	0	0	0
2019-05-16 08:30:00	13	Nurse		0	0	0	0	1	0	1	0	0	0	2	1	1	1	1	1	1	1	1	1	1	10	8	1	3	5	1	1	3	1	1.8	3	3	3	3	3	3	3	3	1.2	2	0	-2	2	2	0
2019-05-16 08:30:00	13	Nurse		1	1	1	1	0	0	0	1	1	1	7	1	1	1	1	1	1	1	1	1	1	10	3	2	3	3	3	3	3	3	2.8	3	3	4	2	3	3	3	3	0.2	1	0	1	-1	0	0
2019-05-29 10:30:00	14	Other healthcare	Y/N	1	1	0	0	0	0	0	1	1	1	5	1	1	1	1	1	1	0	1	1	1	9	4	2	2	3	3	3	3	3	2.6	2	2	3	3	3	3	3	2.6	0	0	0	0	0	0	0
2019-05-29 10:30:00	14	Other healthcare	Y/N	1	1	0	1	0	1	1	1	0	1	7	1	1	1	1	1	1	0	1	1	1	9	2	1	1	2	4	1	1	2	1.2	2	2	4	2	2	2	2	2	0.8	1	1	2	-2	1	1
2019-05-29 10:30:00	14	Non-clinical support staff	Y/N	0	0	0	0	0	0	0	0	0	0	0	1	1	1	1	1	1	1	1	1	1	10	10	1	1	3	3	3	1	3	1.8	4	3	3	3	3	3	3	3.2	1.4	3	2	0	0	0	2
2019-05-29 10:30:00	14	Provider	Y/N	0	1	0	1	0	0	0	1	1	1	5	1	1	1	1	1	0	1	1	1	1	9	4	1	1	5	1	2	4	2	2	3	4	5	1	4	4	3	3.6	1.6	2	3	0	0	2	0
2019-05-29 10:30:00	14	Non-clinical support staff		0	0	0	0	0	0	1	1	0	0	2	1	1	0	1	0	1	1	1	0	1	7	5	1	1	2	4	3	3	3	2.2	2	2	3	3	2	3	3	2.4	0.2	1	1	1	-1	-1	0
2019-06-06 08:15:00	15		Y/N	1	1	1	1	0	0	0	1	0	0	5	1	1	1	1	1	1	1	1	1	1	10	5	3	3	2	4	2	3	3	2.8	4	4	3	3	3	4	3	3.6	0.8	1	1	1	-1	1	1
2019-06-06 08:15:00	15	Provider	Y/N	1	1	1	0	0	1	0	0	1	1	6	1	1	1	1	1	1	1	1	1	1	10	4	2	4	4	2	2	3	2	2.6	3	4	4	2	4	4	3	3.6	1	1	0	0	0	2	1
2019-06-06 08:15:00	15		Y/N	0	1	1	1	1	1	1	1	0	1	8	1	1	1	1	1	1	1	0	1	1	9	1	1	1	2	4	1	1	1	1	3	2	2	4	1	3	1	2	1	2	1	0	0	0	2
2019-06-06 08:15:00	15	Provider	Y/N	1	1	1	1	0	1	1	1	1	1	9	1	1	1	1	1	1	1	1	1	1	10	1	3	3	4	2	4	5	5	4	5	5	4	2	5	5	5	5	1	2	2	0	0	1	0
2019-06-06 08:15:00	15	Provider		1	1	1	1	1	1	0	1	0	0	7	1	1	1	1	1	1	1	1	1	1	10	3	3	2	4	2	4	4	4	3.4	4	5	3	3	4	5	4	4.4	1	1	3	-1	1	0	1
2019-06-06 08:15:00	15	Provider		0	1	1	1	1	1	0	1	1	1	8	1	1	1	1	1	1	1	1	1	1	10	2	4	3	3	3	3	3	3	3.2	4	4	3	3	3	5	4	4	0.8	0	1	0	0	0	2
2019-06-07 14:00:00	16	Other healthcare	Y/N	0	0	1	1	0	0	0	1	0	1	4	1	1	1	1	1	0	1	1	1	1	9	5	3	3	5	1	3	4	3	3.2	4	4	5	1	4	4	3	3.8	0.6	1	1	0	0	1	0
2019-06-07 14:00:00	16	Other healthcare	Y/N	0	0	0	1	1	0	0	0	0	0	2	1	1	1	1	1	0	1	1	1	1	9	7	1	3	1	5	3	3	3	2.6	5	3	3	3	5	3	3	3.8	1.2	4	0	2	-2	2	0
2019-06-07 14:00:00	16	Other healthcare	Y/N	0	1	1	0	0	0	0	0	0	0	2	0	1	1	1	1	0	1	1	0	1	7	5	1	3	5	1	3	1	2	2	4	5	5	1	4	4	4	4.2	2.2	3	2	0	0	1	3
2019-06-07 14:00:00	16	Other healthcare	Y/N	0	1	0	0	0	0	0	0	0	0	1	1	1	0	1	1	1	0	1	1	1	8	7	1	1	5	1	2	3	3	2	4	4	5	1	3	4	2	3.4	1.4	3	3	0	0	1	1
2019-06-07 14:00:00	16	Non-clinical support staff	Y/N	0	1	1	0	0	0	0	0	0	0	2	0	1	1	1	0	0	1	0	0	1	5	3	1	2	3	3	2	3	2	2	2	2	4	2	3	3	3	2.6	0.6	1	0	1	-1	1	0
2019-06-07 14:00:00	16	Non-clinical support staff	Y/N	0	1	1	0	0	0	0	1	0	1	4	1	1	1	1	1	1	1	1	1	1	10	6	2	1	3	3	3	3	3	2.4	3	3	3	3	3	3	3	3	0.6	1	2	0	0	0	0
2019-06-07 14:00:00	16	Other healthcare		1	0	0	1	1	0	0	1	0	1	5	1	1	0	1	1	0	1	1	1	1	8	3	2	2	4	2	2	2	2	2	3	3	3	3	3	3	3	3	1	1	1	-1	1	1	1
2019-06-07 14:00:00	16	Other healthcare		1	1	1	1	1	0	1	1	1	1	9	1	1	1	1	1	1	1	1	1	1	10	1	4	5	1	5	5	5	1	4	5	5	1	5	5	5	1	4.2	0.2	1	0	0	0	0	0
2019-06-07 14:00:00	16	Non-clinical support staff		0	0	0	1	1	0	0	0	0	0	2	1	1	1	1	1	0	1	1	1	1	9	7	1	3	3	3	3	4	4	3	3	4	3	3	4	4	3	3.6	0.6	2	1	0	0	1	0
2019-06-12 10:00:00	17	Therapist	Yes	0	1	1	0	0	0	1	0	1	0	4	1	1	1	1	1	1	1	1	1	1	10	6	1	1	4	2	3	5	3	2.6	3	3	4	2	4	5	3	3.6	1	2	2	0	0	1	0
2019-06-12 10:00:00	17	Therapist	Yes	0	0	1	1	0	0	1	1	1	0	5	1	1	1	1	1	1	1	1	1	1	10	5	1	1	4	2	2	4	5	2.6	3	3	4	2	3	4	5	3.6	1	2	2	0	0	1	0
2019-06-12 10:00:00	17	Therapist	Yes	1	1	1	1	1	0	1	0	0	0	6	1	1	1	1	1	1	1	1	1	1	10	4	1	1	2	4	1	4	3	2	3	3	2	4	3	4	4	3.4	1.4	2	2	0	0	2	0
2019-06-12 10:00:00	17	Therapist	Yes	0	1	1	1	0	1	1	1	1	0	7	1	1	1	1	1	1	1	1	1	1	10	3	2	3	4	2	2	4	3	2.8	4	4	2	4	4	4	4	4	1.2	2	1	-2	2	2	0
2019-06-12 10:00:00	17	Therapist	Yes	0	1	0	0	0	0	1	1	0	0	3	1	1	1	1	1	1	1	1	1	1	10	7	1	1	1	5	1	4	4	2.2	4	3	2	4	3	4	4	3.6	1.4	3	2	1	-1	2	0
2019-06-13 08:30:00	18	Other healthcare	Y/N	0	1	0	1	0	0	0	1	0	0	3	1	1	0	1	1	1	1	1	1	1	9	6	2	1	4	2	2	4	2	2.2	2	2	4	2	2	2	2	2	-0.2	0	1	0	0	0	-2
2019-06-13 08:30:00	18	Other healthcare	Y/N	0	1	1	1	0	1	0	0	0	0	4	1	1	0	1	1	1	1	1	0	1	8	4	1	2	2	4	1	3	3	2	2	2	3	3	2	2	3	2.2	0.2	1	0	1	-1	1	-1
2019-06-13 08:30:00	18	Nurse	Y/N	0	1	1	0	0	0	0	1	0	0	3	1	1	1	1	1	0	1	1	1	1	9	6	4	4	4	2	3	3	3	3.4	5	5	4	2	4	4	4	4.4	1	1	1	0	0	1	1
2019-06-13 08:30:00	18	Non-clinical support staff	Y/N	0	0	0	0	0	0	1	1	1	0	3	1	1	0	0	1	1	1	1	1	1	8	5	1	2	5	1	1	1	1	1.2	3	3	3	3	3	3	3	3	1.8	2	1	-2	2	2	2
2019-06-13 08:30:00	18	Other healthcare	Y/N	1	0	0	1	0	1	0	0	1	0	4	1	1	1	1	1	1	1	1	1	1	10	6	3	4	4	2	3	3	2	3	4	4	4	2	3	3	3	3.4	0.4	1	0	0	0	0	0
2019-06-13 08:30:00	18	Other healthcare	Y/N	1	1	1	1	0	1	0	1	1	1	8	1	1	1	1	1	0	1	1	0	1	8	0	2	3	5	1	3	3	3	2.8	3	3	3	3	3	3	3	3	0.2	1	0	-2	2	0	0
2019-06-13 08:30:00	18	Nurse		1	1	1	1	0	1	1	1	1	1	9	1	1	1	1	1	1	1	1	1	1	10	1	4	4	5	1	4	4	3	3.8	4	4	5	1	4	4	3	3.8	0	0	0	0	0	0	0
2019-06-13 08:30:00	18			1	1	1	0	0	0	0	0	0	0	3	1	1	1	1	0	1	1	1	1	1	9	6	3	3	2	4	3	3	3	3	4	4	2	4	4	5	5	4.4	1.4	1	1	0	0	1	2
2019-06-17 13:00:00	19	Non-clinical support staff	Y/N	1	1	0	1	0	0	1	0	1	0	5	1	1	1	1	1	1	1	1	1	1	10	5	1	1	4	2	5	5	2	2.8	5	5	5	1	5	5	2	4.4	1.6	4	4	1	-1	0	0
2019-06-17 13:00:00	19	Therapist	Y/N	1	1	1	0	0	1	1	1	0	0	6	1	1	1	1	1	1	1	1	1	1	10	4	2	1	3	3	3	3	3	2.4	3	2	4	2	3	4	4	3.2	0.8	1	1	1	-1	0	1
2019-06-17 13:00:00	19	Therapist	Y/N	1	1	0	0	0	0	0	1	1	0	4	1	1	1	1	1	1	1	1	1	1	10	6	2	1	5	1	4	3	3	2.6	5	5	5	1	5	5	4	4.8	2.2	3	4	0	0	1	2
2019-06-17 13:00:00	19	Therapist	Y/N	0	1	0	0	0	0	1	1	0	0	3	1	1	1	1	1	1	1	1	1	1	10	7	1	1	3	3	3	4	4	2.6	3	3	4	2	3	4	4	3.4	0.8	2	2	1	-1	0	0
2019-06-17 13:00:00	19	Nurse	Y/N	1	1	1	1	1	1	1	1	1	1	10	1	1	1	1	1	1	1	1	1	1	10	0	4	4	4	2	4	4	4	4	5	5	4	2	4	4	4	4.4	0.4	1	1	0	0	0	0
2019-06-17 13:00:00	19	Therapist	Y/N	1	1	1	1	0	1	1	1	0	0	7	1	1	1	1	1	0	1	1	1	1	9	2	1	1	1	5	4	5	4	3	3	3	2	4	4	5	3	3.6	0.6	2	2	1	-1	0	0
2019-06-17 13:00:00	19	Non-clinical support staff	Y/N	1	0	0	0	0	0	0	1	1	0	3	1	1	0	1	1	1	1	1	1	1	9	6	1	1	4	2	3	4	3	2.4	5	5	4	2	5	5	3	4.6	2.2	4	4	0	0	2	1
2019-06-17 13:00:00	19	Non-clinical support staff	Yes	1	1	1	1	0	0	0	1	1	0	6	1	1	1	1	1	1	1	1	1	1	10	4	5	5	1	5	5	5	5	5	5	5	1	5	5	5	5	5	0	0	0	0	0	0	0
2019-06-17 13:00:00	19		Y/N	1	1	1	1	0	1	0	1	1	1	8	1	1	1	1	1	1	1	1	1	1	10	2	2	1	4	2	2	4	4	2.6	3	3	4	2	4	5	4	3.8	1.2	1	2	0	0	2	1
2019-06-17 13:00:00	19	Therapist		0	0	0	1	0	1	1	1	0	1	5	1	1	1	1	1	1	1	1	1	1	10	5	1	2	4	2	3	4	3	2.6	3	4	3	3	3	3.5	3	3.3	0.7	2	2	-1	1	0	-0.5
2019-06-17 13:00:00	19	Therapist		1	1	1	0	0	1	1	1	0	0	6	1	1	1	0	1	1	1	1	1	1	9	3	2	1	3	3	3	3	3	2.4	4	2	4	2	4	4	3	3.4	1	2	1	1	-1	1	1
2019-06-20 08:00:00	20	Nurse	Y/N	1	1	1	1	0	0	0	1	1	1	7	1	1	1	1	1	1	1	1	1	1	10	3	1	1	2	4	1	1	2	1.2	2	2	4	2	2	2	2	2	0.8	1	1	2	-2	1	1
2019-06-20 08:00:00	20		Y/N	1	1	0	1	1	0	0	1	1	1	7	1	1	0	1	1	1	1	1	1	1	9	2	1	3	4	2	2	1	1	1.6	3	4	4	2	3	3	3	3.2	1.6	2	1	0	0	1	2
2019-06-20 08:00:00	20	Nurse	Yes	1	1	1	1	0	1	1	1	1	1	9	1	1	1	1	1	1	1	1	1	1	10	1	4	4	3	3	3	4	5	4	4	4	4	2	4	5	5	4.4	0.4	0	0	1	-1	1	1
2019-06-20 08:00:00	20		Yes	0	1	1	1	0	0	1	0	1	0	5	1	1	1	1	1	1	1	1	1	1	10	5	2	2	3	3	2	2	2	2	2	2	4	2	2	2	2	2	0	0	0	1	-1	0	0
2019-06-20 08:00:00	20	Nurse	Yes	1	1	1	1	0	1	0	1	0	0	6	1	1	1	1	1	1	1	1	1	1	10	4	3	3	3	3	3	3	3	3	4	4	3	3	3	3	3	3.4	0.4	1	1	0	0	0	0
2019-06-20 08:00:00	20	Other healthcare		0	1	0	1	0	0	0	1	0	0	3	1	1	0	1	1	1	1	1	0	1	8	5	1	1	4	2	2	2	3	1.8	1	1	4	2	2	2	3	1.8	0	0	0	0	0	0	0
2019-06-20 08:00:00	20	Other healthcare	Yes	0	1	0	1	1	0	0	1	1	0	5	1	1	1	1	1	1	1	1	1	1	10	5	3	2	4	2	5	3	2	3	3	3	4	2	4	2	3	3	0	0	1	0	0	-1	-1
2019-06-20 08:00:00	20	Nurse		1	1	1	1	0	1	1	1	1	0	8	1	1	1	1	1	1	1	1	1	1	10	2	2	2	4	2	3	3	2	2.4	2	2	4	2	3	3	2	2.4	0	0	0	0	0	0	0
2019-06-20 08:00:00	20	Other healthcare		1	1	0	0	0	0	0	1	1	0	4	1	1	0	1	1	1	1	1	1	1	9	5	1	1	2	4	3	3	2	2	2	2	4	2	2	2	2	2	0	1	1	2	-2	-1	-1
2019-06-20 08:00:00	20	Nurse		1	1	1	1	1	1	1	1	1	1	10	1	1	1	1	1	1	1	1	1	1	10	0	4	5	3	3	4	3	4	4	4	4	2	4	4	4	4	4	0	0	-1	-1	1	0	1
2019-06-20 08:00:00	20	Nurse		1	1	1	1	0	0	0	1	1	0	6	1	1	1	1	1	1	1	1	1	1	10	4	3	4	3	3	3	3	2	3	3	3	3	3	3	3	3	3	0	0	-1	0	0	0	0
2019-06-20 08:00:00	20	Other healthcare		0	0	0	0	0	0	0	1	0	1	2	1	1	0	1	1	1	1	0	0	1	7	5	1	1	5	1	1	1	1	1	2	2	3	3	2	4	2	2.4	1.4	1	1	-2	2	1	3
2019-06-20 08:00:00	20	Other healthcare		1	1	1	1	0	0	0	1	1	1	7	1	1	1	1	0	0	1	1	1	1	8	1	1	4	5	1	1	2	2	2	1	2	4	2	2	3	2	2	0	0	-2	-1	1	1	1
2019-06-20 08:00:00	20	Other healthcare	Yes	1	0	0	0	0	0	0	1	1	0	3	1	1	1	1	1	0	1	1	1	1	9	6	2	1	4	2	3	3	4	2.6	4	4	4	2	4	4	4	4	1.4	2	3	0	0	1	1
2019-06-20 08:00:00	20	Other healthcare		0	1	0	0	0	0	1	1	0	1	4	1	1	1	1	1	0	0	1	1	1	8	4	1	1	4	2	2	3	3	2	2	2	4	2	2	2	2	2	0	1	1	0	0	0	-1
2019-06-20 13:30:00	21	Other healthcare	Y/N	1	1	0	1	0	0	1	1	1	1	7	1	1	1	1	1	1	1	1	1	1	10	3	1	1	3	3	3	4	2	2.2	2	3	Def	Def	3	4	3	3	0.8	1	2	#VALUE!	#VALUE!	0	0
2019-06-20 13:30:00	21	Other healthcare	Y/N	1	1	0	1	0	0	0	1	0	1	5	0	0	0	1	1	0	1	1	0	1	5	0	2	3	4	2	3	2	2	2.4	3	2	4	2	3	3	3	2.8	0.4	1	-1	0	0	0	1
2019-06-20 13:30:00	21	Other healthcare		0	1	0	0	0	0	0	1	1	1	4	0	1	1	1	1	1	1	1	1	1	9	5	1	1	2	4	1	1	1	1	2	1	1	5	1	1	2	1.4	0.4	1	0	-1	1	0	0
2019-06-20 13:30:00	21	Other healthcare	Yes	1	1	1	1	1	0	1	1	0	0	7	1	1	1	1	1	1	1	1	1	1	10	3	1	3	4	2	5	5	5	3.8	4	4	2	4	4	4	4	4	0.2	3	1	-2	2	-1	-1
2019-06-20 13:30:00	21	Other healthcare	Yes	1	1	0	1	0	0	0	0	0	0	3	1	1	1	1	1	1	1	1	1	1	10	7	2	3	4	2	4	3	3	3	4	4	3	3	4	4	4	4	1	2	1	-1	1	0	1
2019-06-20 13:30:00	21	Other healthcare	Yes	0	0	0	0	0	0	0	0	0	0	0	1	1	0	1	1	1	1	1	1	1	9	9	1	1	3	3	3	3	3	2.2	3	3	3	3	3	3	3	3	0.8	2	2	0	0	0	0
2019-06-20 13:30:00	21	Nurse	Yes	1	1	1	1	0	1	0	1	0	1	7	1	1	1	1	1	1	1	1	0	1	9	2	2	1	4	2	2	2	2	1.8	3	3	3	3	3	3	3	3	1.2	1	2	-1	1	1	1
2019-06-20 13:30:00	21	Other healthcare	Yes	1	1	1	1	1	0	1	1	1	1	9	1	1	1	1	1	0	1	1	1	1	9	0	3	2	4	2	3	3	4	3	3	3	4	2	3	3	4	3.2	0.2	0	1	0	0	0	0
2019-06-20 13:30:00	21	Other healthcare		0	1	1	1	0	0	0	1	0	0	4	1	1	1	1	1	0	1	1	1	1	9	5	2	1	4	2	1	2	3	1.8	2	2	4	2	2	2	2	2	0.2	0	1	0	0	1	0
2019-06-20 13:30:00	21	Other healthcare		0	0	0	1	0	0	0	1	1	1	4	0	0	1	1	1	1	0	1	1	1	7	3	5	5	1	5	4	4	4	4.4	5	5	1	5	4	4	4	4.4	0	0	0	0	0	0	0
2019-06-20 13:30:00	21		No	1	1	1	1	1	1	1	1	1	1	10	1	1	0	1	1	1	1	1	1	1	9	-1	5	5	1	5	4	4	4	4.4	5	5	1	5	4	4	5	4.6	0.2	0	0	0	0	0	0
2019-06-20 13:30:00	21	Other healthcare	Yes	1	1	0	0	0	0	0	1	1	1	5	1	1	1	1	1	1	1	1	1	1	10	5	1	1	5	1	1	1	1	1	3	4	3	3	4	4	4	3.8	2.8	2	3	-2	2	3	3
2019-06-20 13:30:00	21	Other healthcare		0	0	0	0	0	0	0	0	0	0	0	1	1	1	1	1	0	1	1	0	1	8	8	1	1	4	2	1	1	1	1	3	2	3	3	2	2	2	2.2	1.2	2	1	-1	1	1	1
2019-06-20 13:30:00	21	Nurse		1	1	1	1	1	0	1	1	0	1	8	1	1	1	1	1	0	1	1	1	1	9	1	3	3	4	2	2	2	2	2.4	3	2	3	3	3	2.5	3	2.7	0.3	0	-1	-1	1	1	0.5
2019-06-20 13:30:00	21	Other healthcare		1	1	1	1	1	0	1	1	0	1	8	1	1	1	1	1	0	1	1	0	1	8	0	3	4	4	2	2	2	2	2.6	3	4	4	2	2	2	2	2.6	0	0	0	0	0	0	0
2019-06-20 13:30:00	21	Other healthcare		0	1	0	1	0	0	0	0	0	0	2	1	1	1	1	0	0	1	0	0	0	5	3	2	2	2	4	3	1	1	1.8	3	1	2	4	1	2	4	2.2	0.4	1	-1	0	0	-2	1
2019-06-20 13:30:00	21	Nurse		1	0	0	1	1	0	1	1	0	1	6	1	1	1	1	1	0	0	1	1	1	8	2	2	3	3	3	1	3	3	2.4	3	3	3	3	3	3	3	3	0.6	1	0	0	0	2	0
2019-06-20 13:30:00	21	Other healthcare		0	1	0	0	0	0	0	1	1	0	3	0	1	0	0	1	1	0	1	1	1	6	3	1	1	5	1	1	1	1	1	2	2	3	3	2	4	4	2.8	1.8	1	1	-2	2	1	3
2019-06-20 13:30:00	21	Other healthcare		1	1	0	1	1	0	0	0	0	0	4	1	1	1	1	1	1	1	1	1	1	10	6	1	1	1	5	2	2	1	1.4	3	3	4	2	3	4	4	3.4	2	2	2	3	-3	1	2
2019-06-20 13:30:00	21	Other healthcare	Yes	1	1	0	0	0	0	0	1	0	0	3	1	1	1	1	1	1	1	1	1	1	10	7	1	1	3	3	3	5	4	2.8	3	3	4	2	4	5	4	3.8	1	2	2	1	-1	1	0
2019-06-20 13:30:00	21	Other healthcare		1	1	1	0	0	0	0	1	0	0	4	1	1	1	1	1	1	1	1	1	1	10	6	1	1	5	1	1	1	1	1	2	2	4	2	3	2	1	2	1	1	1	-1	1	2	1
2019-06-20 13:30:00	21	Other healthcare	Yes	0	0	0	0	0	0	0	0	0	0	0	1	1	1	1	1	1	0	0	1	1	8	8	1	4	3	3	5	3	2	3	3	4	3	3	4	4	2	3.4	0.4	2	0	0	0	-1	1
2019-06-20 13:30:00	21	Other healthcare	Yes	0	0	0	0	0	0	0	0	1	1	2	1	0	0	1	0	0	1	1	0	1	5	3	1	1	5	1	1	1	1	1	5	5	1	5	4	5	5	4.8	3.8	4	4	-4	4	3	4
2019-06-20 13:30:00	21	Nurse		1	1	1	1	0	1	1	0	0	0	6	1	1	1	1	1	1	1	1	1	1	10	4	3	3	4	2	3	4	3	3.2	4	4	4	2	4	5	3	4	0.8	1	1	0	0	1	1
2019-06-20 13:30:00	21			1	1	1	1	0	1	0	1	0	0	6	1	1	1	1	1	1	1	1	1	1	10	4	1	1	4	2	1	2	1	1.2	1	1	4	2	1	2	2	1.4	0.2	0	0	0	0	0	0
2019-06-20 13:30:00	21	Nurse		0	1	1	1	1	1	1	1	1	0	8	1	1	1	1	1	1	1	1	1	1	10	2	2	2	4	2	2	Def	Def	2	3	3	3	3	3	3	3	3	1	1	1	-1	1	1	#VALUE!
2019-06-21 09:30:00	22	Other healthcare	Yes	1	1	1	1	0	0	1	0	0	0	5	1	1	1	1	0	1	1	1	1	1	9	4	1	1	1	5	4	4	5	3	4	4	1	5	4	4	4	4	1	3	3	0	0	0	0
2019-06-21 09:30:00	22	Therapist	No	0	1	1	1	0	0	1	1	0	0	5	1	1	1	1	1	1	1	1	0	1	9	4	2	2	2	4	4	4	4	3.2	3	3	3	3	4	4	4	3.6	0.4	1	1	1	-1	0	0
2019-06-21 09:30:00	22	Therapist	Yes	1	1	1	1	0	0	1	1	1	1	8	1	1	1	1	1	1	1	1	1	1	10	2	3	3	4	2	3	4	5	3.6	4	4	2	4	4	4	4	4	0.4	1	1	-2	2	1	0
2019-06-21 09:30:00	22	Administrative	Yes	1	1	1	1	0	0	1	1	1	1	8	1	1	1	1	1	1	1	1	1	1	10	2	4	4	2	4	4	4	4	4	4	4	4	2	4	4	4	4	0	0	0	2	-2	0	0
2019-06-21 09:30:00	22	Other healthcare	Yes	1	1	1	0	0	0	1	1	0	1	6	1	1	1	1	1	1	1	1	1	1	10	4	1	1	4	2	3	4	3	2.4	3	3	4	2	4	4	4	3.6	1.2	2	2	0	0	1	0
2019-06-21 09:30:00	22	Provider	No	0	0	0	0	0	0	0	1	1	1	3	0	1	1	1	1	1	1	1	1	1	9	6	3	1	3	3	1	3	4	2.4	4	4	4	2	4	4	4	4	1.6	1	3	1	-1	3	1
2019-06-21 09:30:00	22	Other healthcare	Yes	1	1	1	1	0	1	1	1	1	1	9	1	1	1	1	1	1	1	1	1	1	10	1	2	2	4	2	4	3	3	2.8	3	3	4	2	3	3	3	3	0.2	1	1	0	0	-1	0
2019-06-21 09:30:00	22	Other healthcare	No	0	0	0	0	0	0	0	0	0	0	0	1	0	1	1	0	0	1	1	0	1	6	6	3	3	3	3	3	3	3	3	3	3	3	3	3	3	3	3	0	0	0	0	0	0	0
2019-06-21 09:30:00	22		Yes	0	1	1	0	0	0	0	1	1	0	4	1	1	0	1	1	0	1	1	1	1	8	4	3	3	5	1	1	3	4	2.8	3	3	3	3	3	3	3	3	0.2	0	0	-2	2	2	0
2019-06-21 09:30:00	22	Administrative	No	0	0	0	0	0	0	0	0	0	0	0	0	1	1	1	1	1	1	1	1	1	9	9	1	1	3	3	2	2	2	1.6	3	3	3	3	3	3	3	3	1.4	2	2	0	0	1	1
2019-06-21 09:30:00	22	Therapist	Yes	1	0	1	0	0	0	1	1	0	1	5	1	1	1	1	0	0	1	1	1	1	8	3	2	1	4	2	3	4	4	2.8	3	4	4	2	4	4	4	3.8	1	1	3	0	0	1	0
2019-06-21 09:30:00	22	Nurse	Yes	1	1	1	0	0	1	1	0	1	0	6	1	1	1	1	1	1	1	1	1	1	10	4	4	4	4	2	3	3	3	3.4	4	4	3	3	3	3	3	3.4	0	0	0	-1	1	0	0
2019-06-21 09:30:00	22	Non-clinical support staff	No	0	1	1	1	0	1	0	1	0	0	5	1	1	1	1	1	0	1	1	1	1	9	4	2	2	4	2	3	4	4	3	3	3	4	2	3	4	3	3.2	0.2	1	1	0	0	0	0
2019-06-21 09:30:00	22	Non-clinical support staff	Yes	1	1	0	1	1	0	1	1	1	1	8	0	1	0	1	1	1	1	1	0	1	7	-1	2	2	4	2	2	2	3	2.2	4	4	3	3	3	4	3	3.6	1.4	2	2	-1	1	1	2
2019-06-21 09:30:00	22	Non-clinical support staff	No	0	0	0	0	0	0	0	1	1	0	2	0	0	1	1	1	0	0	1	1	1	6	4	1	1	2	4	2	2	3	1.8	1	1	2	4	1	2	2	1.4	-0.4	0	0	0	0	-1	0
2019-06-21 09:30:00	22	Administrative	Yes	1	1	1	1	0	1	1	1	0	0	7	1	1	1	1	1	1	1	1	1	1	10	3	1	1	3	3	2	5	3	2.4	3	3	2	4	4	5	4	3.8	1.4	2	2	-1	1	2	0
2019-06-24 08:00:00	23	Non-clinical support staff	No	0	1	1	1	1	0	0	1	1	0	6	1	1	1	1	1	1	1	1	1	1	10	4	1	1	4	2	4	4	2	2.4	2	2	4	2	4	4	3	3	0.6	1	1	0	0	0	0
2019-06-24 08:00:00	23	Other healthcare	No	0	0	0	0	0	0	0	0	0	1	1	1	1	1	1	0	0	1	1	1	1	8	7	1	1	2	4	4	5	4	3	2	3	4	2	4	4	3	3.2	0.2	1	2	2	-2	0	-1
2019-06-24 08:00:00	23	Other healthcare	No	1	1	1	0	0	0	0	0	0	0	3	1	1	1	1	1	0	1	1	0	1	8	5	1	1	1	5	2	4	5	2.6	2	3	3	3	2	4	4	3	0.4	1	2	2	-2	0	0
2019-06-24 08:00:00	23	Other healthcare	No	1	1	0	1	0	0	1	0	0	0	4	1	1	1	1	1	1	1	1	1	1	10	6	2	1	5	1	3	4	3	2.6	4	4	4	2	3	4	4	3.8	1.2	2	3	-1	1	0	0
2019-06-24 08:00:00	23	Provider	No	1	0	1	0	0	0	0	0	0	0	2	1	1	1	1	1	1	1	1	1	1	10	8	1	1	2	4	1	1	1	1	2	2	2	4	2	3	3	2.4	1.4	1	1	0	0	1	2
2019-06-24 08:00:00	23	Non-clinical support staff	No	0	0	0	0	0	0	0	1	1	0	2	1	1	0	1	1	1	0	1	0	1	7	5	1	1	5	1	1	1	1	1	2	2	3	3	1	3	3	2.2	1.2	1	1	-2	2	0	2
2019-06-24 08:00:00	23		No	0	0	0	0	0	0	0	1	0	0	1	0	1	0	1	0	0	1	1	1	1	6	5	1	1	5	1	3	3	1	1.8	1	1	3	3	2	2	2	1.6	-0.2	0	0	-2	2	-1	-1
2019-06-24 08:00:00	23	Provider	No	1	1	1	0	0	1	0	1	0	0	5	1	1	1	1	1	1	1	1	1	1	10	5	2	1	2	4	3	4	4	2.8	4	4	3	3	4	4	4	4	1.2	2	3	1	-1	1	0
2019-06-24 08:00:00	23	Provider	No	1	1	1	1	0	0	0	1	1	1	7	1	1	1	1	1	1	1	1	1	1	10	3	1	1	4	2	3	3	3	2.2	2	2	4	2	2	3	3	2.4	0.2	1	1	0	0	-1	0
2019-06-24 08:00:00	23	Non-clinical support staff	No	1	1	0	1	0	0	0	0	1	1	5	1	1	1	0	1	1	1	1	1	1	9	4	1	1	1	5	5	3	3	2.6	4	3	3	3	3	4	3	3.4	0.8	3	2	2	-2	-2	1
2019-06-24 08:00:00	23	Other healthcare	Yes	0	1	1	0	0	0	0	0	0	0	2	0	0	0	0	1	0	0	1	0	0	2	0	1	1	2	4	1	1	1	1	1	1	5	1	1	1	1	1	0	0	0	3	-3	0	0
2019-06-24 08:00:00	23	Administrative	Yes	0	0	1	1	0	0	1	0	0	0	3	1	1	0	1	1	1	1	1	1	1	9	6	1	1	2	4	4	4	4	2.8	4	4	3	3	4	4	4	4	1.2	3	3	1	-1	0	0
2019-07-03 09:00:00	24	Administrative	No	1	0	1	1	0	0	1	1	1	0	6	1	1	1	1	1	1	1	1	1	1	10	4	4	3	4	2	5	5	3	4	4	4	4	2	5	5	3	4.2	0.2	0	1	0	0	0	0
2019-07-03 09:00:00	24	Non-clinical support staff	No	0	1	0	0	0	0	0	1	0	0	2	0	1	0	1	1	0	1	1	1	1	7	5	2	1	2	4	5	4	2	2.8	3	2	3	3	3	5	4	3.4	0.6	1	1	1	-1	-2	1
2019-07-03 09:00:00	24	Non-clinical support staff	No	0	1	0	0	0	0	0	0	0	0	1	1	1	1	1	1	1	0	1	0	1	8	7	2	3	5	1	5	4	4	3.6	4	4	2	4	4	5	4	4.2	0.6	2	1	-3	3	-1	1
2019-07-03 09:00:00	24	Non-clinical support staff	Yes	0	1	1	1	0	0	0	1	0	0	4	1	1	1	1	1	1	1	1	1	1	10	6	1	1	4	2	4	2	4	2.4	5	5	4	2	5	2	4	4.2	1.8	4	4	0	0	1	0
2019-07-12 14:00:00	25	Therapist	Yes	1	1	1	0	0	0	0	1	1	1	6	1	1	1	1	0	1	0	1	1	1	8	2	2	2	1	5	3	4	4	3	2	2	3	3	3	4	4	3	0	0	0	2	-2	0	0
2019-07-12 14:00:00	25	Nurse	Y/N	0	0	1	1	0	0	0	1	1	0	4	1	1	1	1	1	0	1	1	1	1	9	5	2	2	4	2	2	3	2	2.2	3	3	3	3	3	3	3	3	0.8	1	1	-1	1	1	0
2019-07-12 14:00:00	25	Administrative	Yes	1	1	1	1	0	0	1	1	1	1	8	1	1	1	1	1	1	1	1	1	1	10	2	3	3	3	3	3	5	5	3.8	5	5	3	3	5	5	5	5	1.2	2	2	0	0	2	0
2019-07-12 14:00:00	25	Other healthcare	Yes	1	1	1	1	0	0	1	0	0	1	6	1	1	1	1	1	1	0	1	1	1	9	3	3	4	4	2	3	4	3	3.4	4	4	2	4	4	4	4	4	0.6	1	0	-2	2	1	0
2019-07-12 14:00:00	25	Therapist	Y/N	1	1	1	1	1	1	1	1	0	0	8	1	1	1	1	1	1	1	1	1	1	10	2	4	4	3	3	3	3	2	3.2	4	4	3	3	3	2	2	3	-0.2	0	0	0	0	0	-1
2019-07-12 14:00:00	25	Administrative	Yes	1	1	0	1	1	0	0	1	0	1	6	1	1	0	1	1	1	1	1	1	1	9	3	3	3	5	1	3	5	3	3.4	5	5	4	2	4	5	4	4.6	1.2	2	2	-1	1	1	0
2019-07-12 14:00:00	25	Administrative	Y/N	1	1	1	1	0	0	1	1	0	0	6	1	1	1	1	1	1	1	1	1	1	10	4	2	1	3	3	3	3	2	2.2	3	3	3	3	3	3	3	3	0.8	1	2	0	0	0	0
2019-07-12 14:00:00	25	Non-clinical support staff	Yes	1	1	1	1	1	1	0	1	1	0	8	0	1	1	1	1	0	0	1	0	1	6	-2	1	1	4	2	3	5	3	2.6	3	4	5	1	3	3	4	3.4	0.8	2	3	1	-1	0	-2
2019-07-12 14:00:00	25	Therapist	Yes	0	1	1	1	0	0	0	1	0	1	5	1	1	1	1	1	1	1	1	1	1	10	5	1	1	2	4	3	4	1	2	3	2	4	2	3	4	3	3	1	2	1	2	-2	0	0
2019-07-12 14:00:00	25	Therapist	Yes	0	1	1	1	0	0	0	1	0	1	5	1	1	1	1	1	1	1	1	1	1	10	5	3	3	3	3	3	3	3	3	4	4	2	4	4	4	4	4	1	1	1	-1	1	1	1
2019-07-12 14:00:00	25	Therapist	Yes	1	1	1	1	0	0	0	1	1	0	6	1	1	1	0	1	0	1	1	1	1	8	2	1	1	3	3	3	4	3	2.4	2	2	3	3	3	4	4	3	0.6	1	1	0	0	0	0
2019-07-12 14:00:00	25	Therapist		0	1	1	1	0	0	0	1	0	1	5	1	1	1	1	1	0	1	1	1	1	9	4	1	1	4	2	2	2	2	1.6	3	3	3	3	3	3	3	3	1.4	2	2	-1	1	1	1
2019-07-12 14:00:00	25	Provider	Yes	0	1	1	1	0	1	0	1	0	1	6	1	1	1	1	1	1	1	1	1	1	10	4	3	3	4	2	3	3	2	2.8	4	4	5	1	3	3	3	3.4	0.6	1	1	1	-1	0	0
2019-07-12 14:00:00	25	Therapist	Yes	1	1	0	1	0	1	0	0	0	1	5	1	1	1	1	1	1	1	1	0	1	9	4	1	1	2	4	4	4	3	2.6	1	2	4	2	2	4	4	2.6	0	0	1	2	-2	-2	0
2019-07-12 14:00:00	25	Therapist		0	1	0	0	0	0	0	1	0	0	2	1	1	1	1	1	0	0	1	1	1	8	6	1	1	2	4	1	3	4	2	1	1	3	3	1	3	3	1.8	-0.2	0	0	1	-1	0	0
2019-07-12 14:00:00	25	Therapist		1	1	0	1	0	1	0	0	0	0	4	1	1	1	1	1	1	1	1	0	1	9	5	1	1	4	2	4	4	2	2.4	4	4	4	2	4	4	4	4	1.6	3	3	0	0	0	0
2019-07-12 14:00:00	25		Yes	1	1	1	1	0	0	1	1	1	1	8	1	1	1	1	1	1	1	1	1	1	10	2	1	3	3	3	3	5	5	3.4	4	4	3	3	4	5	5	4.4	1	3	1	0	0	1	0
2019-07-12 14:00:00	25	Therapist		0	1	1	1	0	0	0	0	1	1	5	1	1	1	1	1	0	1	1	1	1	9	4	2	3	2	4	2	3	3	2.6	2	3	3	3	3	3	1	2.4	-0.2	0	0	1	-1	1	0
2019-07-12 14:00:00	25	Therapist	Yes	0	1	1	0	1	1	0	1	0	1	6	1	1	1	1	1	1	1	1	1	1	10	4	3	2	3	3	2	3	3	2.6	3	3	3	3	3	3	3	3	0.4	0	1	0	0	1	0
2019-07-12 14:00:00	25	Provider	Yes	1	1	1	1	1	1	1	1	0	0	8	1	1	1	1	1	1	1	1	1	1	10	2	2	2	2	4	3	3	4	2.8	3	3	3	3	4	4	4	3.6	0.8	1	1	1	-1	1	1
2019-07-12 14:00:00	25	Administrative	Yes	1	1	1	1	0	1	1	1	0	0	7	1	1	1	1	1	1	1	1	1	1	10	3	4	4	4	2	5	5	3	4.2	4	4	5	1	5	5	4	4.4	0.2	0	0	1	-1	0	0
2019-07-12 14:00:00	25		Yes	1	1	1	1	1	1	0	1	1	1	9	1	1	1	1	1	1	1	1	1	1	10	1	2	1	4	2	3	5	4	3	3	4	4	2	4	5	4	4	1	1	3	0	0	1	0
2019-07-12 14:00:00	25	Non-clinical support staff		0	0	0	0	0	0	0	0	0	0	0	1	1	1	1	0	1	1	1	1	1	9	9	1	1	1	5	1	1	3	1.4	5	5	5	1	5	5	5	5	3.6	4	4	4	-4	4	4
2019-07-12 14:00:00	25	Non-clinical support staff		0	0	1	1	0	0	0	0	1	0	3	0	1	0	1	1	0	1	1	1	1	7	4	1	1	4	2	2	2	2	1.6	2	2	4	2	2	2	2	2	0.4	1	1	0	0	0	0
2019-07-12 14:00:00	25	Nurse	Yes	0	0	0	0	0	0	0	0	0	1	1	1	1	0	1	1	0	1	1	1	0	7	6	1	2	Def	Def	2	1	1	1.4	3	4	4	2	3	3	2	3	1.6	2	2	#VALUE!	#VALUE!	1	2
2019-07-12 14:00:00	25	Other healthcare		0	0	1	1	0	0	0	1	1	1	5	0	0	1	1	1	0	1	1	1	1	7	2	5	4	2	4	4	4	4	4.2	2	2	4	2	2	2	2	2	-2.2	-3	-2	2	-2	-2	-2
2019-07-18 08:00:00	26	Provider	No	1	1	1	1	1	1	1	1	0	1	9	1	1	1	1	1	1	1	1	1	1	10	1	4	5	4	2	5	5	5	4.8	5	5	4	2	5	5	5	5	0.2	1	0	0	0	0	0
2019-07-18 08:00:00	26	Provider	Yes	1	1	1	1	1	1	0	1	0	1	8	1	1	1	1	1	1	1	1	1	1	10	2	3	2	3	3	3	4	3	3	4	4	2	4	4	4	4	4	1	1	2	-1	1	1	0
2019-07-18 08:00:00	26	Provider	Yes	1	1	1	1	1	1	0	1	1	1	9	1	1	1	1	1	1	1	1	1	1	10	1	5	5	5	1	5	5	4	4.8	5	5	1	5	5	5	4	4.8	0	0	0	-4	4	0	0
2019-07-18 08:00:00	26	Provider	Yes	1	1	1	1	1	1	1	1	1	1	10	1	1	1	1	1	1	1	1	1	1	10	0	3	1	5	1	3	4	5	3.2	4	4	5	1	3	4	5	4	0.8	1	3	0	0	0	0
2019-07-18 08:00:00	26	Provider	Yes	1	1	1	1	1	1	1	1	1	1	10	1	1	1	1	1	1	1	1	1	1	10	0	4	5	3	3	4	4	4	4.2	5	5	2	4	5	5	4	4.8	0.6	1	0	-1	1	1	1
2019-07-18 08:00:00	26	Provider	Yes	1	1	1	1	1	1	0	1	1	1	9	1	1	1	1	1	1	1	1	1	1	10	1	4	5	3	3	3	4	3	3.8	4	5	4	2	4	4	4	4.2	0.4	0	0	1	-1	1	0
2019-07-18 08:00:00	26	Provider	Yes	1	1	1	1	0	1	0	1	1	1	8	1	1	1	1	1	1	1	1	1	1	10	2	3	3	2	4	3	3	3	3	4	5	3	3	4	4	3	4	1	1	2	1	-1	1	1
2019-07-18 08:00:00	26	Provider	Yes	1	1	1	1	1	1	1	1	0	1	9	1	1	1	1	1	1	1	1	1	1	10	1	5	5	2	4	4	3	2	3.8	5	5	5	1	4	4	2	4	0.2	0	0	3	-3	0	1
2019-07-18 08:00:00	26	Provider	Yes	1	1	1	1	1	1	1	1	1	1	10	1	1	1	1	1	1	1	1	1	1	10	0	5	5	3	3	4	5	4	4.6	5	5	4	2	4	5	4	4.6	0	0	0	1	-1	0	0
2019-07-18 08:00:00	26	Provider	Y/N	0	0	0	0	0	0	0	1	1	0	2	1	1	1	1	1	1	1	1	1	1	10	8	3	3	3	3	3	3	3	3	3	3	3	3	3	3	3	3	0	0	0	0	0	0	0
2019-07-18 08:00:00	26	Provider	No	1	1	1	1	1	1	1	1	1	1	10	1	1	0	1	1	1	1	1	1	1	9	-1	5	5	4	2	5	5	5	5	5	5	4	2	5	5	5	5	0	0	0	0	0	0	0
2019-07-18 08:00:00	26			1	1	1	1	1	1	1	1	1	0	9	1	1	1	1	1	1	1	1	1	1	10	1	3	2	5	1	3	3	3	2.8	4	2	5	1	3	3	3	3	0.2	1	0	0	0	0	0
2019-07-18 08:00:00	26	Provider		1	1	1	1	0	1	1	1	1	1	9	1	1	1	1	1	0	1	1	1	1	9	0	3	3	2	4	5	5	5	4.2	3	3	3	3	4	5	5	4	-0.2	0	0	1	-1	-1	0
2019-07-18 08:00:00	26	Provider	No	1	1	1	1	1	1	1	1	1	1	10	1	1	1	1	1	1	1	1	1	1	10	0	4	4	3	3	4	4	2	3.6	4	4	3	3	4	4	2	3.6	0	0	0	0	0	0	0
2019-07-18 08:00:00	26	Provider	No	1	1	1	1	0	1	1	1	1	1	9	1	1	1	1	1	1	1	1	1	1	10	1	4	4	2	4	4	4	2	3.6	4	4	3	3	4	4	2	3.6	0	0	0	1	-1	0	0
2019-07-18 08:00:00	26	Provider	Yes	1	1	1	1	1	1	1	1	1	1	10	1	1	1	1	1	1	1	1	1	1	10	0	4	3	4	2	5	5	5	4.4	5	4	4	2	5	5	5	4.8	0.4	1	1	0	0	0	0
2019-07-18 08:00:00	26	Provider	No	1	1	1	1	1	1	1	1	1	1	10	1	1	1	1	1	1	1	1	1	1	10	0	4	3	3	3	3	3	4	3.4	4	3	3	3	3	3	4	3.4	0	0	0	0	0	0	0
2019-07-18 08:00:00	26	Provider	No	1	1	1	1	0	0	1	1	1	1	8	1	1	1	1	1	1	1	1	1	1	10	2	3	4	3	3	3	4	5	3.8	4	5	4	2	4	4	4	4.2	0.4	1	1	1	-1	1	0
2019-07-18 08:00:00	26	Provider	No	1	1	1	1	0	1	1	1	1	1	9	1	1	1	1	1	0	1	1	1	1	9	0	3	3	4	2	4	5	3	3.6	3	4	4	2	4	5	3	3.8	0.2	0	1	0	0	0	0
2019-07-18 08:00:00	26	Provider	No	1	1	1	1	0	1	0	1	0	0	6	1	1	1	1	1	1	1	1	1	1	10	4	3	3	4	2	4	4	4	3.6	3	4	4	2	4	4	4	3.8	0.2	0	1	0	0	0	0
2019-07-18 08:00:00	26	Provider	No	1	1	1	1	1	1	1	1	1	1	10	1	1	1	1	1	1	1	1	1	1	10	0	4	3	4	2	4	4	3	3.6	5	5	5	1	4	5	3	4.4	0.8	1	2	1	-1	0	1
2019-07-18 10:00:00	27	Provider	Yes	1	1	0	1	0	0	0	0	1	0	4	1	1	1	1	1	0	1	1	1	1	9	5	3	3	4	2	1	4	2	2.6	5	5	5	1	5	5	4	4.8	2.2	2	2	1	-1	4	1
2019-07-18 10:00:00	27	Other healthcare	Yes	1	0	0	0	0	0	0	0	1	0	2	1	1	1	1	1	1	1	1	1	1	10	8	1	1	2	4	3	4	3	2.4	4	4	4	2	4	4	4	4	1.6	3	3	2	-2	1	0
2019-07-18 10:00:00	27	Other healthcare	Yes	0	0	0	0	0	0	1	1	0	0	2	1	0	0	1	1	0	0	1	1	1	6	4	3	3	3	3	3	1	3	2.6	1	3	1	5	3	3	2	2.4	-0.2	-2	0	-2	2	0	2
2019-07-18 10:00:00	27	Provider	Yes	1	1	1	0	0	0	0	1	0	0	4	1	1	1	1	1	1	1	1	1	1	10	6	2	2	3	3	3	5	4	3.2	4	4	3	3	4	5	3	4	0.8	2	2	0	0	1	0
2019-07-18 10:00:00	27	Other healthcare	Yes	1	1	0	1	1	0	0	1	0	0	5	1	1	1	1	1	0	1	1	1	1	9	4	2	1	3	3	4	3	3	2.6	4	4	3	3	4	4	3	3.8	1.2	2	3	0	0	0	1
2019-07-18 10:00:00	27	Provider	Yes	0	1	1	0	1	1	0	1	0	0	5	1	1	1	1	1	1	1	1	0	1	9	4	1	1	2	4	1	3	2	1.6	3	3	3	3	3	3	3	3	1.4	2	2	1	-1	2	0
2019-07-18 10:00:00	27		Yes	0	0	1	0	0	0	0	0	0	0	1	0	1	1	1	1	1	1	1	1	1	9	8	1	1	2	4	1	2	2	1.4	1	1	2	4	1	Def	2	1.25	-0.15	0	0	0	0	0	#VALUE!
2019-07-18 10:00:00	27	Other healthcare	Yes	0	0	1	1	0	0	1	1	0	1	5	1	1	1	1	1	1	1	1	0	1	9	4	1	1	3	3	1	3	3	1.8	3	3	3	3	3	3	3	3	1.2	2	2	0	0	2	0
2019-07-18 10:00:00	27	Other healthcare	Yes	0	1	0	1	0	0	0	0	0	0	2	1	1	1	1	1	1	1	1	1	1	10	8	2	2	3	3	3	3	2	2.4	4	4	4	2	3	3	4	3.6	1.2	2	2	1	-1	0	0
2019-07-18 10:00:00	27	Provider	Yes	1	0	1	1	0	0	0	1	0	0	4	1	1	1	1	1	1	1	1	1	1	10	6	1	1	2	4	3	4	3	2.4	4	4	4	2	4	4	4	4	1.6	3	3	2	-2	1	0
2019-07-18 10:00:00	27		Yes	0	0	1	1	0	0	1	0	0	0	3	1	1	1	1	1	1	1	1	0	1	9	6	1	1	1	5	1	3	2	1.6	3	2	1	5	3	3	3	2.8	1.2	2	1	0	0	2	0
2019-07-18 10:00:00	27	Other healthcare	Yes	0	0	0	0	0	0	0	0	0	0	0	0	1	1	1	1	1	1	1	1	1	9	9	1	1	5	1	1	1	1	1	3	4	3	3	3	3	3	3.2	2.2	2	3	-2	2	2	2
2019-07-18 10:00:00	27	Other healthcare	No	1	1	0	0	0	0	0	1	0	0	3	0	1	1	1	1	0	1	1	1	1	8	5	2	3	5	1	1	1	2	1.8	4	4	3	3	2	3	2	3	1.2	2	1	-2	2	1	2
2019-07-18 10:00:00	27	Other healthcare	No	0	0	0	0	0	0	1	0	0	0	1	0	1	1	1	1	0	1	1	1	1	8	7	1	1	2	4	3	4	3	2.4	3	3	3	3	4	4	3	3.4	1	2	2	1	-1	1	0
2019-07-18 10:00:00	27	Non-clinical support staff	No	0	0	0	0	0	0	0	0	0	0	0	0	1	0	1	1	0	1	1	0	0	5	5	1	1	2	4	3	3	3	2.2	2	2	3	3	2	2	3	2.2	0	1	1	1	-1	-1	-1
2019-07-18 10:00:00	27		No	0	1	0	0	1	1	0	1	0	0	4	1	1	1	0	1	1	0	1	0	1	7	3	1	1	2	4	1	1	2	1.2	3	3	4	2	2	2	2	2.4	1.2	2	2	2	-2	1	1
2019-07-18 10:00:00	27	Non-clinical support staff	No	0	0	0	0	0	0	0	1	1	0	2	1	1	1	1	1	0	1	1	0	1	8	6	3	3	3	3	3	3	3	3	4	3	3	3	3	4	3	3.4	0.4	1	0	0	0	0	1
2019-07-25 08:30:00	28	Nurse	No	0	1	1	1	0	0	0	0	0	0	3	1	1	1	1	1	1	0	1	1	1	9	6	2	2	4	2	2	2	2	2	3	3	3	3	3	3	3	3	1	1	1	-1	1	1	1
2019-07-25 08:30:00	28	Provider	No	1	1	0	1	1	1	0	1	0	0	6	1	1	1	1	1	1	1	1	1	1	10	4	3	3	3	3	3	3	3	3	3	3	3	3	3	3	3	3	0	0	0	0	0	0	0
2019-07-25 08:30:00	28	Provider	No	1	1	1	1	1	1	1	1	0	1	9	1	1	1	1	1	1	1	1	1	1	10	1	2	2	2	4	2	3	2	2.2	2	2	3	3	2	3	2	2.2	0	0	0	1	-1	0	0
2019-07-25 08:30:00	28	Nurse	Yes	1	1	1	1	0	0	1	1	0	0	6	1	1	1	1	1	1	1	1	1	1	10	4	3	4	3	3	4	4	2	3.4	4	5	3	3	5	5	4	4.6	1.2	1	1	0	0	1	1
2019-07-25 08:30:00	28		Yes	0	0	0	0	0	0	0	0	0	0	0	0	1	1	0	1	1	0	1	1	1	7	7	1	1	4	2	3	3	Def	2	3	3	4	2	3	3	4	3.2	1.2	2	2	0	0	0	0
2019-07-25 08:30:00	28	Other healthcare	Yes	1	1	0	0	0	0	0	1	0	1	4	0	0	0	1	0	0	1	1	1	1	5	1	5	2	1	5	3	3	3	3.2	5	5	1	5	3	5	5	4.6	1.4	0	3	0	0	0	2
2019-07-25 08:30:00	28	Other healthcare	Yes	0	0	0	0	0	0	0	1	0	0	1	0	0	1	1	0	1	1	1	1	1	7	6	5	Def	5	1	5	5	4	4.75	5	5	5	1	5	5	4	4.8	0.05	0	#VALUE!	0	0	0	0
2019-07-25 08:30:00	28		Yes	1	1	1	1	0	0	1	1	1	1	8	1	1	1	1	1	1	1	1	1	1	10	2	3	3	5	1	3	3	3	3	4	4	5	1	3	3	3	3.4	0.4	1	1	0	0	0	0
2019-07-25 08:30:00	28	Provider	Yes	1	1	1	1	0	1	1	1	1	1	9	1	1	1	1	1	1	1	1	1	1	10	1	3	3	3	3	3	4	4	3.4	5	5	4	2	4	4	4	4.4	1	2	2	1	-1	1	0
2019-07-25 08:30:00	28	Provider	Yes	1	1	1	1	1	1	1	1	1	1	10	1	1	1	1	1	1	1	1	1	1	10	0	4	3	4	2	4	4	4	3.8	4	4	4	2	4	4	4	4	0.2	0	1	0	0	0	0
2019-07-31 14:30:00	29	Other healthcare	No	1	1	1	1	1	1	0	1	1	0	8	1	1	1	1	1	1	1	1	1	1	10	2	4	5	4	2	4	3	3	3.8	4	5	4	2	4	4	3	4	0.2	0	0	0	0	0	1
2019-07-31 14:30:00	29	Other healthcare	Yes	1	1	1	1	0	1	0	1	0	1	7	0	1	1	1	1	1	1	1	1	1	9	2	4	5	4	2	3	4	3	3.8	5	5	5	1	4	4	3	4.2	0.4	1	0	1	-1	1	0
2019-07-31 14:30:00	29		No	1	0	1	1	0	0	1	1	0	0	5	1	1	1	1	1	1	1	1	1	1	10	5	5	5	5	1	5	2	3	4	4	4	2	4	4	4	4	4	0	-1	-1	-3	3	-1	2
2019-07-31 14:30:00	29		No	1	1	1	1	1	1	0	1	0	0	7	1	1	1	1	1	0	1	1	0	1	8	1	4	5	Def	Def	5	5	3	4.4	5	5	4	2	5	5	3	4.6	0.2	1	0	#VALUE!	#VALUE!	0	0
2019-05-14 12:00:00			Y/N	1	0	1	0	0	0	0	1	0	0	3	1	1	1	1	1	1	1	1	1	1	10	7	1	1	3	3	3	3	4	2.4	Def	Def	Def	Def	Def	Def	Def	#DIV/0!	#DIV/0!	#VALUE!	#VALUE!	#VALUE!	#VALUE!	#VALUE!	#VALUE!
2019-05-14 12:00:00			Y/N	0	1	0	1	0	0	0	0	0	0	2	0	0	1	1	0	0	1	1	0	0	4	2	Def	Def	Def	Def	Def	Def	Def	#DIV/0!	4	5	3	3	3	3	4	3.8	#DIV/0!	#VALUE!	#VALUE!	#VALUE!	#VALUE!	#VALUE!	#VALUE!
2019-05-29 10:30:00				0	0	0	0	0	0	0	0	0	0	0	0	0	1	1	1	1	1	0	0	1	6	6	Def	Def	Def	Def	Def	Def	Def	#DIV/0!	3	1	4	2	3	3	2	2.4	#DIV/0!	#VALUE!	#VALUE!	#VALUE!	#VALUE!	#VALUE!	#VALUE!
2019-05-01 08:30:00			Yes	No pre	No pre	No pre	No pre	No pre	No pre	No pre	No pre	No pre	No pre	N/A	1	1	1	1	1	1	1	1	0	1	9	#VALUE!	No pre	No pre		No pre	No pre	No pre	No pre		3	3		4	5	5	3			#VALUE!	#VALUE!		#VALUE!	#VALUE!	#VALUE!
2019-05-13 11:00:00			Y/N	1	1	1	0	0	0	0	1	1	1	6	No post-test										0	-6	1	1		1	2	3	3		No post-test	No post-test		No post-test	No post-test	No post-test	No post-test			#VALUE!	#VALUE!		#VALUE!	#VALUE!	#VALUE!
2019-05-13 11:00:00				No pre	No pre	No pre	No pre	No pre	No pre	No pre	No pre	No pre	No pre	0	0	0	1	1	1	0	0	1	1	1	6	6	No pre	No pre		No pre	No pre	No pre	No pre		4	3		3	3	3	3			#VALUE!	#VALUE!		#VALUE!	#VALUE!	#VALUE!
2019-05-13 11:00:00				No pre	No pre	No pre	No pre	No pre	No pre	No pre	No pre	No pre	No pre	0	1	1	1	1	1	1	1	1	1	1	10	10	No pre	No pre		No pre	No pre	No pre	No pre		5	4		2	3	3	3			#VALUE!	#VALUE!		#VALUE!	#VALUE!	#VALUE!
2019-05-13 11:00:00				No pre	No pre	No pre	No pre	No pre	No pre	No pre	No pre	No pre	No pre	0	1	1	1	1	1	1	1	1	1	1	10	10	No pre	No pre		No pre	No pre	No pre	No pre		2	3		4	2	4	3			#VALUE!	#VALUE!		#VALUE!	#VALUE!	#VALUE!
2019-05-13 11:00:00				No pre	No pre	No pre	No pre	No pre	No pre	No pre	No pre	No pre	No pre	0	1	1	1	1	0	1	0	1	1	1	8	8	No pre	No pre		No pre	No pre	No pre	No pre		4	4		Def	5	5	4			#VALUE!	#VALUE!		#VALUE!	#VALUE!	#VALUE!
2019-05-14 12:00:00				1	1	0	1	0	1	1	0	1	1	7											0	-7	1	1		4	2	4	3		No post-test	No post-test		No post-test	No post-test	No post-test	No post-test			#VALUE!	#VALUE!		#VALUE!	#VALUE!	#VALUE!
2019-05-14 12:00:00				1	1	1	1	1	0	0	0	0	1	6											0	-6	1	1		3	2	3	1		No post-test	No post-test		No post-test	No post-test	No post-test	No post-test			#VALUE!	#VALUE!		#VALUE!	#VALUE!	#VALUE!
2019-05-14 12:00:00				1	1	1	1	0	1	1	1	1	1	9											0	-9	1	1		3	3	4	3		No post-test	No post-test		No post-test	No post-test	No post-test	No post-test			#VALUE!	#VALUE!		#VALUE!	#VALUE!	#VALUE!
2019-05-16 08:30:00				Late; no pre	Late; no pre	Late; no pre	Late; no pre	Late; no pre	Late; no pre	Late; no pre	Late; no pre	Late; no pre	Late; no pre	0	0	1	0	1	0	0	1	0	1	1	5	5	Late; no pre	Late; no pre		Late; no pre	Late; no pre	Late; no pre	Late; no pre		2	3		1	3	4	2			#VALUE!	#VALUE!		#VALUE!	#VALUE!	#VALUE!
2019-06-20 08:00:00				No Pre	No Pre	No Pre	No Pre	No Pre	No Pre	No Pre	No Pre	No Pre	No Pre	0	0	1	1	1	1	1	0	1	1	1	8	8	No Pre	No Pre		No Pre	No Pre	No Pre	No Pre		3	3		2	3	3	3			#VALUE!	#VALUE!		#VALUE!	#VALUE!	#VALUE!
2019-06-20 08:00:00				No Pre	No Pre	No Pre	No Pre	No Pre	No Pre	No Pre	No Pre	No Pre	No Pre	0	1	1	1	1	1	0	1	1	1	1	9	9	No Pre	No Pre		No Pre	No Pre	No Pre	No Pre		2	2		2	2	2	2			#VALUE!	#VALUE!		#VALUE!	#VALUE!	#VALUE!
2019-06-20 08:00:00				No Pre	No Pre	No Pre	No Pre	No Pre	No Pre	No Pre	No Pre	No Pre	No Pre	0	0	0	0	1	0	0	1	1	1	1	5	5	No Pre	No Pre		No Pre	No Pre	No Pre	No Pre		3	1		2	2	2	2			#VALUE!	#VALUE!		#VALUE!	#VALUE!	#VALUE!
2019-06-24 08:00:00			Yes	No Pre	No Pre	No Pre	No Pre	No Pre	No Pre	No Pre	No Pre	No Pre	No Pre	0	1	1	1	1	1	1	1	1	1	1	10	10	No Pre	No Pre		No Pre	No Pre	No Pre	No Pre		3	3		3	3	4	3			#VALUE!	#VALUE!		#VALUE!	#VALUE!	#VALUE!
2019-06-24 08:00:00			No	No Pre	No Pre	No Pre	No Pre	No Pre	No Pre	No Pre	No Pre	No Pre	No Pre	0	1	1	1	1	1	1	1	1	1	1	10	10	No Pre	No Pre		No Pre	No Pre	No Pre	No Pre		4	4		1	5	5	4			#VALUE!	#VALUE!		#VALUE!	#VALUE!	#VALUE!
2019-07-12 14:00:00				No pre	No pre	No pre	No pre	No pre	No pre	No pre	No pre	No pre	No pre	0	1	1	1	1	1	1	1	1	1	1	10	10	No pre	No pre		No pre	No pre	No pre	No pre		3	2		3	3	3	4			#VALUE!	#VALUE!		#VALUE!	#VALUE!	#VALUE!
[truncated: 16 more columns]
